# Supplementary material for: Biocontrol of Cheese Spoilage Moulds Using Native Yeasts
Source: Foods. 2025 Jul 11;14(14):2446. doi: 10.3390/foods14142446 (PMC12294727; doi:10.3390/foods14142446)
Supplement: Supplementary file 1 [file foods-14-02446-s001.zip]

Archive with 1 entries (1 files):
- foods-3700265-supplementary.pdf
